# Supplementary material for: Porphyromonas gingivalis and the pathogenesis of rheumatoid arthritis: analysis of various compartments including the synovial tissue
Source: Arthritis Res Ther. 2013 Jun 18;15(3):R66. doi: 10.1186/ar4243 (PMC4060366; doi:10.1186/ar4243)
Supplement: Additional file 3 — Table S2. Positivity for Porphyromonas gingivalis DNA in the synovial tissue, ACPA positivity, smoking status and HLA DRB1*04 allele. [file ar4243-S3.XLS]

## Sheet: Foglio1
Patient ID	Synovial Pg DNA positivity	ACPA positivity	Smoking status	HLA DRB1*04 positivity
1	0	0	1
2	0	0	2	0
3	1	0	2	0
4	0	1	2	1
5	0	0		0
6	0	0	0	0
7		1		1
8	0	0	2
9	1	0		1
10	0	0
11	0	0	1	0
13	0	1	2	0
14	0	0	0	0
15	0	1
16	0	0	1
17	0	0	2	1
18	0	0	0
19	1	0	0	0
20		0	1	0
21		1	1	0
22	0	0
23		0	1	1
24	0	0	2	0
25		1	0	0
26	0	0	0	0
27	0	1	1	1
28	1	0	0	0
29	0	0		0
30	0	0	0	0
31	1	1	1	0
32	0	0	0	0
33	0	0	0	0
34	0	0	0	0
35	0	0		0
36	0	0	0
37	0	0	0	0
38		0	0	0
39	0	0	1	1
40	0	1	2	1
41	0	1	1	0
42	1	0	0	1
43	0	1	2	0
45	1	0	1	1
46	0	1	1	0
47	0	0	1	0
48	1	1	0	0
49	1	0	1	1
50	1	1	0	1
51	0	0	1
53	1	0	1	1
54	0	0	1	0
55	0	0	0	0
56	0	0	0	0
57	0	0	0	0
58	0		0	0
59	0	0	0	0
60	0	1	2	0
61		0	2	0
62	0		1
63	0	0	1
64	0	0	0	0
65	0	0	1	0
66	0	0	0
67	0	0	0	0
69	0	0	0	0
70		0	0	0
71	0	0	0	0
72	0	0	0	0
73	0	0	1	0
			N.B.: 0 = non smokers, 1 = history of smoke, 2 = actual smokers
